# Supplementary material for: Trends in hospital administrative costs: urban–rural disparities, barriers, and reduction strategies
Source: Health Aff Sch. 2025 Aug 8;3(8):qxaf149. doi: 10.1093/haschl/qxaf149 (PMC12359134; doi:10.1093/haschl/qxaf149)
Supplement: qxaf149_Supplementary_Data [file qxaf149_supplementary_data.zip]

Archive with 2 entries (2 files):
- Supplemental Material.docx
- Disclosure ALL.pdf
